# Supplementary material for: The Spatial Distribution and Bioaccumulation of Anatoxin-A in Hulun Lake
Source: Toxics. 2025 Nov 20;13(11):996. doi: 10.3390/toxics13110996 (PMC12656580; doi:10.3390/toxics13110996)
Supplement: Supplementary file 1 [file toxics-13-00996-s001.zip]

Archive with 1 entries (1 files):
- toxics-3936636-supplementary.pdf
